# Supplementary material for: Lomatium Species of the Intermountain Western United States: A Chemotaxonomic Investigation Based on Essential Oil Compositions
Source: Plants (Basel). 2025 Jan 11;14(2):186. doi: 10.3390/plants14020186 (PMC11768706; doi:10.3390/plants14020186)
Supplement: Supplementary file 1 [file plants-14-00186-s001.zip]

Archive with 1 entries (1 files):
- plants-3397015-supplementary.pdf
